# Supplementary material for: NEAT1 Confers Radioresistance to Hepatocellular Carcinoma Cells by Inducing Autophagy through GABARAP
Source: Int J Mol Sci. 2022 Jan 10;23(2):711. doi: 10.3390/ijms23020711 (PMC8775719; doi:10.3390/ijms23020711)
Supplement: Supplementary file 1 [file ijms-23-00711-s001.zip]

Archive with 7 entries (7 files):
- Figure S1.jpeg
- Figure S2-1.jpeg
- Figure S2-2.jpeg
- Figure S3.jpeg
- Figure S4.jpeg
- Figure S5.jpeg
- Table S1.pdf
